# Supplementary material for: Pseudomonas aeruginosa enhances anti-PD-1 efficacy in colorectal cancer by activating cytotoxic CD8+ T cells
Source: Front Immunol. 2025 Mar 21;16:1553757. doi: 10.3389/fimmu.2025.1553757 (PMC11968734; doi:10.3389/fimmu.2025.1553757)
Supplement: Supplementary file 4 [file Table1.xlsx]

## Sheet: figure1
1B
		IgG										PD-1
	7	47.41	16.79	12.68	0	31.6	14.12	14.12	27.68	0	32.55	29.99	96.52	70.36	65.17	0	6.26	62.92	10.92	0	0
	9	71.29	17.24	28.54	29.25	45.71	17.27	17.27	35.1	22.94	43.33	31.19	130.56	122.15	119.14	31.93	6.63	62.72	24.89	35.12	13.52
	11	94.26	57.38	179.74	29.25	142.02	25.26	25.26	35.94	38.09	94.85	72.45	162.72	180.25	133.78	14.39	38.99	98.72	36.08	79.89	30.72
	13	154.29	133.78	280.02	112.82	136.14	42.37	42.37	36.37	114.54	148.28	117.89	198.29	261.55	211.64	90.62	78.14	129.94	70.73	116.62	44.17
	15	174.43	143.05	344.43	138.4	288.04	53.9	53.9	40.79	185.77	243.5	113.35	226.22	290.09	254.66	23.22	99.48	104.07	59.35	95.92	39.5
	17	207.95	187.51	457.05	180.98	308.78	41.94	41.94	58.31	162	245.85	123.96	325.56	315.47	354.4	70.71	78.72	114.91	77.08	121.1	36.06
	19	233.39	245.72	621.02	201.74	407.56	71.46	71.46	68.55	181.52	356.64	106.15	339.49	338.98	413.95	59.56	66.92	100.93	78.6	53.54	46.23
	21	283.11	269.66	634.62	201.04	359.06	74.82	74.82	72.9	189.59	423.39	100.78	338.66	332.7	378.45	35.96	45.53	98.51	67.82	43.65	35.45
	23	409.56	371.54	836.7	255.95	378.34	140.66	140.66	112.47	229.48	504.77	105.83	514.15	308.69	593.02	59.89	48.76	94.12	76.69	27.6	34.05
	25	563.61	429.72	790.47	306.99	458.71	158.51	158.51	142.27	226.43	684.82	168.45	949.13	587.74	857.56	107.1	82.59	83.19	72.27	18.73	53.22
	27	604.22	738.01	1306.5	310.15	422.53	214.45	214.45	210.67	234.52	968.05	148.53	1037.82	710.74	890.18	145.1	81.89	111.33	95.25	48.54	32.14
	29	655.71	840.08	1199.39	421.91	621.46	236.51	236.51	321.86	227.78	1013.13	228.75	1400.74	712.31	1000.08	224.07	148.02	129.74	102.24	75.84	47.68
1D
	IgG	PD-1
	0.86	0.48
	2.73	2.51
	1.15	3.57
	1.29	1.35
	0.42	0.77
	3.79	0.74
	1.77	3.67
	1.87	0.28
	1.76	0.66
	2.07	0.06
1E
		No-responder					responder						No-responder	responder
	7	29.99	96.52	70.36	65.17	0	6.26	62.92	10.92	0	0		3.67	0.74
	9	31.19	130.56	122.15	119.14	31.93	6.63	62.72	24.89	35.12	13.52		3.57	0.66
	11	72.45	162.72	180.25	133.78	14.39	38.99	98.72	36.08	79.89	30.72		2.51	0.48
	13	117.89	198.29	261.55	211.64	90.62	78.14	129.94	70.73	116.62	44.17		1.35	0.28
	15	113.35	226.22	290.09	254.66	23.22	99.48	104.07	59.35	95.92	39.5		0.8	0.06
	17	123.96	325.56	315.47	354.4	70.71	78.72	114.91	77.08	121.1	36.06
	19	106.15	339.49	338.98	413.95	59.56	66.92	100.93	78.6	53.54	46.23
	21	100.78	338.66	332.7	378.45	35.96	45.53	98.51	67.82	43.65	35.45
	23	105.83	514.15	308.69	593.02	59.89	48.76	94.12	76.69	27.6	34.05
	25	168.45	949.13	587.74	857.56	107.1	82.59	83.19	72.27	18.73	53.22
	27	148.53	1037.82	710.74	890.18	145.1	81.89	111.33	95.25	48.54	32.14
	29	228.75	1400.74	712.31	1000.08	224.07	148.02	129.74	102.24	75.84	47.68
1F
		No-sopnder					responder						No-responder	responder
	7	47.41	16.79	12.68	32.55	31.6	14.12	14.12	27.68	0	0		3.79	1.76
	9	71.29	17.24	28.54	43.33	45.71	17.27	17.27	35.1	22.94	29.25		2.73	1.29
	11	94.26	57.38	179.74	94.85	142.02	25.26	25.26	35.94	38.09	29.25		2.07	1.15
	13	154.29	133.78	280.02	148.28	136.14	42.37	42.37	36.37	114.54	112.82		1.87	0.86
	15	174.43	143.05	344.43	243.5	288.04	53.9	53.9	40.79	185.77	138.4		1.77	0.42
	17	207.95	187.51	457.05	245.85	308.78	41.94	41.94	58.31	162	180.98
	19	233.39	245.72	621.02	356.64	407.56	71.46	71.46	68.55	181.52	201.74
	21	283.11	269.66	634.62	423.39	359.06	74.82	74.82	72.9	189.59	201.04
	23	409.56	371.54	836.7	504.77	378.34	140.66	140.66	112.47	229.48	255.95
	25	563.61	429.72	790.47	684.82	458.71	158.51	158.51	142.27	226.43	306.99
	27	604.22	738.01	1306.5	968.05	422.53	214.45	214.45	210.67	234.52	310.15
	29	655.71	840.08	1199.39	1013.13	621.46	236.51	236.51	321.86	227.78	421.91
1G
		IgG					PD1-responder						IgG	PD1
	7	47.41	16.79	12.68	32.55	31.6	29.99	96.52	70.36	65.17	0		3.79	3.67
	9	71.29	17.24	28.54	43.33	45.71	31.19	130.56	122.15	119.14	31.93		2.73	3.57
	11	94.26	57.38	179.74	94.85	142.02	72.45	162.72	180.25	133.78	14.39		2.07	2.51
	13	154.29	133.78	280.02	148.28	136.14	117.89	198.29	261.55	211.64	90.62		1.87	1.35
	15	174.43	143.05	344.43	243.5	288.04	113.35	226.22	290.09	254.66	23.22		1.77	0.8
	17	207.95	187.51	457.05	245.85	308.78	123.96	325.56	315.47	354.4	70.71
	19	233.39	245.72	621.02	356.64	407.56	106.15	339.49	338.98	413.95	59.56
	21	283.11	269.66	634.62	423.39	359.06	100.78	338.66	332.7	378.45	35.96
	23	409.56	371.54	836.7	504.77	378.34	105.83	514.15	308.69	593.02	59.89
	25	563.61	429.72	790.47	684.82	458.71	168.45	949.13	587.74	857.56	107.1
	27	604.22	738.01	1306.5	968.05	422.53	148.53	1037.82	710.74	890.18	145.1
	29	655.71	840.08	1199.39	1013.13	621.46	228.75	1400.74	712.31	1000.08	224.07
1H
		IgG					PD1						IgG	PD1
	7	14.12	14.12	27.68	0	0	6.26	62.92	10.92	0	0		1.76	0.74
	9	17.27	17.27	35.1	22.94	29.25	6.63	62.72	24.89	35.12	13.52		1.29	0.66
	11	25.26	25.26	35.94	38.09	29.25	38.99	98.72	36.08	79.89	30.72		1.15	0.48
	13	42.37	42.37	36.37	114.54	112.82	78.14	129.94	70.73	116.62	44.17		0.86	0.28
	15	53.9	53.9	40.79	185.77	138.4	99.48	104.07	59.35	95.92	39.5		0.42	0.06
	17	41.94	41.94	58.31	162	180.98	78.72	114.91	77.08	121.1	36.06
	19	71.46	71.46	68.55	181.52	201.74	66.92	100.93	78.6	53.54	46.23
	21	74.82	74.82	72.9	189.59	201.04	45.53	98.51	67.82	43.65	35.45
	23	140.66	140.66	112.47	229.48	255.95	48.76	94.12	76.69	27.6	34.05
	25	158.51	158.51	142.27	226.43	306.99	82.59	83.19	72.27	18.73	53.22
	27	214.45	214.45	210.67	234.52	310.15	81.89	111.33	95.25	48.54	32.14
	29	236.51	236.51	321.86	227.78	421.91	148.02	129.74	102.24	75.84	47.68
1J
	IgG+No-responder	IgG+Responder	anti-PD-1+No-responder	anti-PD-1+Responder		IgG+No-responder	IgG+Responder	anti-PD-1+No-responder	anti-PD-1+Responder
	32.47	14.48	31.76	9.18		13	23.07	24.66	54.63
	43.66	22.81	24.99	10.21		8.12	35.36	23.14	70.99
	51.24	19.99	34.65	8.88		6.17	35.66	36.13	67.13
	48.23	21.01	45.12	7.96		14.21	34.28	35.48	58.24
	44.91	18.98	43.88	9.08		9.88	22.88	31.89	68.41

## Sheet: figure2
	2B
		No-responder						re-sponder
	day 5	59.15	0	30.36	0	0	56.663	20.468	0	55.566	22.4301	0	34.751
	day 7	98.6	21.4758	43.8263	0	17.7901	70.9127	59.1948	0	79.0125	29.9681	24.6077	41.5962
	day 9	131.95	61.488	89.6375	0	57.798	111.888	130.088	0	183.75	116.064	30.294	93.279
	day 11	345.87	358.68	299.552	275.275	232.232	151.38	84.24	0	178.066	121.5	114.043	194.062
	day 13	334.496	433.356	369.495	284.809	392.113	378.788	189.945	8.778	203.832	188.76	111.6	359.125
	day 15	304.714	409.027	428.476	210.661	309.71	395.587	189.945	13.6895	203.832	188.76	111.6	417.857
	day 17	494.313	500.996	473.352	349.527	341.161	400.282	226.306	9.17378	203.204	283.837	176.703	359.557
	day 19	738.675	646.7	636.343	507.45	433.641	424.887	315.813	0	256.855	277.993	0	293.636
	day 21	1172.67	893.394	954.732	741.279	577.405	661.294	295.387	0	294.517	263.046	0	281.817
	day 23	1605.72	1082.17	1126.43	901.82	747.635	778.828	232.931	0	236.747	176.627	0	216.123
	day 25	1805.96	1368.25	1528.35	1110.92	970.085	944.617	259.912	0	286.229	261.713	0	334.518
	day 27	2329.21	1754.68	1874.75	1483.82	1299.24	1070.45	346.383	0	359.817	351.582	0	459.93
	2C
	Days	no-responder	responder
	5	0	0
	7	0	0
	9	0	0
	11	0	0
	13	0	0
	15	0	0
	17	0	0
	19	0	0
	21	0	0
	23	1	0
	25	1	0
	25	1	0
	27	1	0
	27	1	0
	31	1	0
	2E
	No	Re
	1.925	0.72
	1.647	0.525
	1.922	0.373
	0.946	0.398
	1.266	0.575
	2G
	Ki67				p53
		anti-PD-1+No	anti-PD-1+Re			anti-PD-1+No	anti-PD-1+Re
		26.51	7.82			10.75	33.37
		31.33	11.02			16.97	36.68
		32.45	12.34			13.45	38.12
		30.98	8.86			12.76	33.41
		28.16	14.07			15.61	40.01
	2J
	animal no-responder IgG	animal responder IgG	animal no-responder PD-1	animal responder PD-1
	4	3	5	2
	2	2	4	2
	4	3	3	3
	4	2	2	1
	3	2	4	0
	3	3	3	3
	2K
	animal no-responder IgG	animal responder IgG	animal no-responder PD-1	animal responder PD-1
	18.6	13.3	19.5	1.24
	23.8	4.6	18.4	0
	20.3	4.5	16.7	1.31
	15.8	10.9	15.3	1.94
	15.6	5.1	9.98	1.21
	2M
	H&E					NT-ki67					T-ki67					NT-p53					T-p53
	IgG+No	IgG+Re	anti-PD-1+No	anti-PD-1+Re		IgG+No	IgG+Re	anti-PD-1+No	anti-PD-1+Re		IgG+No	IgG+Re	anti-PD-1+No	anti-PD-1+Re		IgG+No	IgG+Re	anti-PD-1+No	anti-PD-1+Re		IgG+No	IgG+Re	anti-PD-1+No	anti-PD-1+Re
	2	1	1	0		43.3	32.98	26.51	7.82		49.89	54.21	50.21	22.1		5.14	3.98	6.11	9.81		1.66	8.65	3.12	7.59
	3	1	1	0		42.1	28.88	31.33	11.02		47.69	47.51	47.7	19.81		1.08	4.69	2.52	16.04		1.98	5.47	1.42	16.04
	2	2	2	1		36.89	23.68	32.45	12.34		40.87	43.76	41.6	20.1		1.86	6.99	6.24	18.44		2.48	4.42	5.24	18.53
	2	1	2	1		49.06	20.16	30.98	8.86		61.81	35.12	44.2	18.8		2.89	7.98	4.2	20.3		3.98	3.08	3.2	16.75
	2	2	2	0		32.05	18.91	28.16	14.07		52.64	31.26	38.8	16.4		3.61	9.99	3.27	19.8		2.69	2.84	2.14	15.24

## Sheet: figure3
3B
		No-responder+IgG						Responder+IgG						NO-responder+PD1						Responder+PD1
	CD4 T	3.28	4.83	7.57	8.03	7.5	6.97	3.19	2.81	3	3.03	3.59	2.57	2.64	1.83	3.28	2.5	1.91	2.5	4.41	1.42	4.05	3.94	1.74	1.98
	Treg	1.56088	1.9947	3.73201	3.67774	3.6799	4.0123	1.55034	1.80683	1.617	1.90587	2.44	1.98	0.35376	0.162138	1.02008	0.7475	1.14	0.4521	0.51747	0.24992	0.548	0.89363	0.674	0.298341
	CD8	8.37	7.25	7.18	12.22	14.71	5.33	15.5	11.5	13.3	10	14.2	10.23	5.3	8.5	9.74	8.29	4.47	13.57	18.9	16.8	15.5	23.5	21.5	20.1
	B	5.43	3.87	5.89	7.19	3.98	7.21	9.6	5.93	6.65	10.5	7.99	12.98	6.39	8.15	8.82	7.48	5.51	8.92	12.05	8.29	9.33	12.54	10.021	9.82
	neutrophil	5.93	2.56	6.8	3.66	7.11	2.57	7.33	2.72	5.48	5.22	7.01	1.501	15.9	17.2	19.3	16.2	14.34	18	18	24.7	26.2	25.94	28.91	22.21
	NK	2.12	1.95	2.54	2.32	2.78	1.99	5.52	6.08	5.64	5	5.98	6.15	1.83	2.22	2.34	2.67	2.01	2.11	2.51	2.72	2.48	2.99	3.01	2.09
3C
	No-responder+IgG	Responder+IgG	NO-responder+PD1	Responder+PD1
	21.9	35	23.2	36.2
	32.7	29.2	18.6	38.7
	44.4	36.5	28.7	34.7
	43.6	35.4	21.3	35
	50.12	35.01	28.12	35.2
	51.11	33.61	27.89	34.12
3D
	No-responder+IgG	Responder+IgG	NO-responder+PD1	Responder+PD1
	26.8	27.2	17.7	36.7
	24.7	30.3	24.4	37.6
	35.3	31	29.7	46.3
	21.9	34.9	28	44
	14.01	35.78	28.19	50.12
	12.89	14.99	22.14	45.98
3E
	No-responder+IgG	Responder+IgG	NO-responder+PD1	Responder+PD1
	51.3	87	52.5	82.4
	58.1	84.7	74.7	77.4
	47.5	75	80.2	73.1
	56.7	86.6	68.2	78.1
	44.31	74.68	58.08	82.12
	46.21	61.26	66.04	88.23
4F
	No-responder+IgG	Responder+IgG	NO-responder+PD1	Responder+PD1
	62.1	77.9	54	55.3
	68.7	76.4	57.5	48.7
	68.7	73.4	63.6	65.4
	69.7	72.7	62.6	47.8
	71.89	73.21	66.02	44.02
	78.23	70.12	65.89	45.12
3H
	IgG-No-responder	IgG-responder	PD1-No-responder	PD1-responder
	86	38	14	59
	71	36	58	45
	65	37	30	46
	45	39	28	41
	59	36	31	50
	53	39	26	41
3I
	IgG-No-responder	IgG-responder	PD1-No-responder	PD1-responder
	48	48	31	58
	43	38	28	62
	36	51	25	62
	28	61	23	60
	48	55	26	58
	48	63	24	68
3J
	IgG-No-responder	IgG-responder	PD1-No-responder	PD1-responder
	13	28	26	16
	24	24	33	18
	18	20	32	15
	24	14	29	10
	20	16	25	12
	11	18	31	11
3K
	IgG-No-responder	IgG-responder	PD1-No-responder	PD1-responder
	24	59	16	41
	37	38	32	44
	31	41	23	52
	41	34	21	59
	31	43	33	63
	33	39	19	49

## Sheet: figure 5
5A
	Day	control						PD-1						PA-MSHA						PD-1+PA-MSHA
	5	8.33079	13.1692	39.5206	5.30986	0	25.4822	40.2307	40.6429	5.18767	2.67029	14.6899	32.924	8.6495	32.7712	8.55907	8.07506	26.6033	13.2564	6.05977	8.75997	6.02465	0	13.4355	9.3651
	7	72.3599	93.0423	65.8311	64.1067	0	34.784	140.554	135.659	44.4661	21.6033	32.327	59.2084	11.093	75.2996	10.0003	9.77357	33.382	23.618	120.777	10.8431	13.5242	0	16.6332	10.5279
	9	150.787	147.977	112.075	67.9056	110.231	84.9577	83.3116	144.454	113.939	82.9638	96.2321	138.99	38.5543	89.684	68.5305	44.4075	96.1163	84.3125	94.4036	38.4813	39.4424	67.1739	17.9403	49.9844
	11	260.557	226.099	149.57	118.644	227.099	94.6089	160.5	157.398	115.608	152.447	65.4545	149.428	112.873	101.731	72.4371	38.6587	199.856	89.1394	193.092	69.5148	123.289	34.7197	29.2516	36.4344
	13	383.202	389.939	211.358	234.219	369.726	148.703	124.968	240.793	73.6233	159.457	117.944	203.111	136.793	88.4667	94.2384	77.252	196.959	218.977	213.301	131.52	175.246	69.0344	57.594	83.5577
	15	565.879	338.226	330.748	248.179	498.154	198.346	121.471	313.822	208.393	166.273	122.24	192.427	218.922	126.19	101.677	108.363	239.431	293.587	164.318	46.3791	175.66	70.2922	63.0639	96.669
	17	593.968	483.694	440.999	432.405	520.08	361.743	144.236	180.044	245.279	164.334	250.565	271.569	227.22	196.056	174.136	151.854	243.14	299.94	122.242	42.2526	169.72	77.3813	56.9048	138.629
	19	627.387	696.243	577.225	521.329	561.757	400.53	133.138	264.772	231.446	214.43	247.433	376.923	353.25	144.806	183.38	148.15	149.858	458.598	53.0432	54.9494	167.454	89.2022	44.2881	140.577
	21	999.695	1022.5	964.794	779.145	667.802	602.467	323.317	574.511	463.346	289.322	373.688	448.029	426.354	246.48	231.508	184.884	210.996	369.67	100.537	106.098	176.971	117.936	35.391	160.698
	23	1322.46	1298.26	1368.66	1066.39	755.499	878.487	271.828	473.213	510.12	343.88	446.991	526.076	560.41	288.013	309.223	223.384	300.977	568.864	70.7506	87.3984	149.615	73.7687	29.3364	111.391
	25	1705.49	1896.01	1768.48	1400.35	1031.01	1261.59	427.236	670.835	763.624	477.999	624.496	641.848	563.731	315.764	344.44	321.279	426.908	839.483	98.687	65.9804	105.01	85.4181	0	111.647
	27	2187.87	2403.07	2408.26	1879.06	1522.21	1570.06	648.395	781.027	847.349	655.939	978.703	941.812	741.563	499.143	507.61	455.781	580.325	1233.58	127.216	65.4778	95.3104	58.0749	0	78.4364
5B	Days	control	PD-1	PA-MSHA	PD-1+PA-MSHA
	5				0
	7				0
	9				0
	11				0
	13				0
	15				0
	17				0
	19				0
	21	1			0
	23	1			0
	23	1			0
	23	1			0
	25	1			0
	25	1			0
	27			1	0
	29		1		0
	29		1		0
	31		1		0
	33		0	1	0
	33		0	1	0
	33		0		0
	35				0
	37			0	0
	37			0	0
	37			0	0
5C	control	PD-1	PA-MSHA	PD-1+PA-MSHA
	1.72	0.265	0.52	0.119
	0.984	0.53	0.559	0.069
	0.909	0.452	0.223	0.056
	1.274	0.241	0.305	0.055
	0.731	0.665	0.24	0.11
	0.811	0.729	0.635	0.175
5D	Days	control						PD-1						PA-MSHA						PD-1+PA-MSHA
	5	38.3438	69.8581	79.001	54.218	106.262	38.5511	40.1567	32.2075	82.2995	29.1868	21.6173	25.5388	0	0	14.8758	75.1238	26.8046	0	18.0951	14.7143	0	0	0	15.2798
	7	46.9108	77.0725	117.874	75.7863	103.575	55.4905	58.159	46.4603	128.863	40.8097	40.9853	32.3287	50.4081	22.011	27.7431	86.0763	37.1485	10.6564	55.0449	56.6324	33.578	3.95066	17.9909	43.1314
	9	56.4668	113.942	159.5	129.832	126.393	101.519	78.1465	71.0061	152.965	90.6244	67.5044	57.3875	95.6388	57.4871	57.0931	133.856	64.0353	33.5214	75.0105	97.0683	55.803	43.722	53.9045	12.1326
	11	128.11	186.646	214.313	172.042	201.98	156.763	101.32	112.292	191.257	133.364	86.4756	86.2	99.888	77.2736	118.412	134.435	100.004	42.4885	78.8861	77.8031	54.3129	49.1437	46.9899	13.529
	13	209.36	252.484	283.76	229.723	279.497	198.903	116.206	137.348	208.833	146.475	138.314	118.856	96.5039	129.009	161.473	170.266	107.292	57.2355	78.5933	111.402	85.9195	75.9826	52.7405	22.5291
	15	296.606	397.572	392.015	403.031	358.013	287.876	116.12	172.638	240.149	148.129	188.413	132.71	98.2567	132.047	149.262	170.085	122.56	55.1141	69.7933	114.361	78.1271	73.1361	25.2236	16.1898
	17	480.833	447.244	455.278	486.11	434.041	360.265	156.245	184.954	254.667	168.138	219.094	161.747	102.026	168.016	154.177	175.373	108.187	43.4128	67.8713	102.922	79.9824	68.8248	27.2752	17.6589
	19	617.827	650.829	839.543	690.244	605.836	444.479	170.616	206.527	276.099	217.874	274.5	168.57	77.1367	185.035	192.685	196.249	86.6418	74.7439	63.6045	82.0827	72.8911	68.9625	22.6895	0
	21	797.368	852.885	993.09	804.825	716.391	543.948	205.856	225.656	322.952	251.655	336.131	202.497	84.6504	232.42	237.341	161.424	112.311	111.04	64.1562	74.0664	62.3456	30.6882	0	0
	23	862.8	1103.07	1333.66	701.472	741.827	863.569	257.767	257.67	411.451	313.603	407.231	275.401	107.039	301.011	377.438	277.679	181.281	122.823	99.1181	44.0505	39.1613	0.702	0	0
	25	1013.24	1499.87	1610.52	846.79	939.9	1104.73	334.888	330.061	498.318	373.875	481.404	402.507	138.133	453.317	525.384	377.456	223.646	190.69	108.785	39.0431	32.1993	0	0	0
	27	1654.53	1683.13	2036.91	1297.58	1120.65	1412.98	399.42	376.282	568.824	458.036	797.781	447.948	216.871	504.53	703.671	413.756	275.838	254.127	110.174	28.7865	27.6444	0	0	0
5E	Days	control	PD-1	PA-MSHA	PD-1+PA-MSHA
	5				0
	7				0
	9				0
	11				0
	13				0
	15				0
	17				0
	19				0
	21				0
	23	1			0
	25	1			0
	27	1			0
	27	1			0
	29				0
	31	1	1	1	0
	33				0
	35		1		0
	35		1		0
	37		1	1	0
	37			1	0
	39		0	0	0
	39		0	0	0
	39			0	0
5F	control	PD-1	PA-MSHA	PD-1+PA-MSHA
	0.703	0.064	0.106	0.016
	0.364	0.029	0.281	0.006
	0.475	0.205	0.043	0.009
	0.317	0.031	0.058	0.019
	0.388	0.073	0.039	0.007
	0.334	0.045	0.202	0.011
5H	CD69							Granzyme B
		PA-MSHA							PA-MSHA
	control	1*10^6	5*10^6	1*10^7	5*10^7	1*10^8		control	1*10^6	5*10^6	1*10^7	5*10^7	1*10^8
	67.8	69.4	71	75.9	73.9	72.2		14.2	17.6	21.1	27.3	28.6	21.2
	68.1	69.8	70.6	76.7	74.3	72.4		13	16.5	18.9	25.6	28.9	20.2
	63.6	69	72.5	75.2	73.2	72.9		6.06	16.2	20.3	25.9	31.6	19.3
	64.5	70.1	72.4	76.2	74.8	73.2		12.8	18.2	20.7	27.3	30.2	21.6
	67.6	69.4	71.2	75.6	73.3	72.6		8.8	18.5	21.4	27.7	29.8	21.9

## Sheet: Supplementary figure1
B	MUC2					ZO-1
	IgG+No	IgG+Re	anti-PD-1+No	anti-PD-1+Re		IgG+No	IgG+Re	anti-PD-1+No	anti-PD-1+Re
	18.64	17.89	15.82	33.94		28.87	28.84	24.76	37.5
	12.44	13.85	12.31	33.98		22.23	27.68	30.12	35.44
	8.67	13.68	16.06	30.38		18.89	21.98	28.97	34.98
	10.64	15.67	15.59	29.16		18.64	25.87	26.55	36.45
	9.98	14.88	14.77	28.31		24.41	26.45	31.45	35.12

## Sheet: Supplementary figure2
s 2B
		No-responder+IgG						Responder+IgG						NO-responder+PD1						Responder+PD1
	CD4 T	20.6	20.5	20.9	20.9	20.7	20.9	25.3	26.8	26.4	26.2	25.3	25.01	27.7	28.1	27.7	28.2	27.1	27.9	23.1	24	23.9	24	24.7	23.99
	Treg	15.7	14.3154	14.1887	14.8	15.0086	14.88	13.8908	15.8575	17.4688	13.4787	13.878	13.48	17.1696	16.5048	16.3494	15.4411	15.9099	16.45	16.0028	15.873	19.7778	16.704	14.7715	19.08
	CD8	5.58	5.38	5.45	4.46	4.05	4.89	11.71	7.27	8.19	6.36	10.59	8.08	6.12	8.13	5.98	5.49	14.38	5.21	20.3	18.8	16.7	12.74	21.4	13.43
	B	26.2	26.2	25.9	26.1	25.1	25.8	29.3	29.7	29.5	29.8	29.4	29.8	33.5	31.1	31.6	31.1	30.7	31.99	32.7	32.6	32.8	32.1	31.7	32.08
	neutrophil	3.3	3.48	3.21	3.24	3.23	3.29	3.11	3.02	3.07	2.96	3.16	3.17	0.67	0.68	0.73	0.77	0.73	0.68	1.28	1.19	1.34	1.35	1.26	1.18
	NK	3.27	3.24	3.04	2.92	3.1	3.067	2.26	2.29	2.22	2.03	2.23	2.18	0.92	1.1	1.06	1.23	1.31	1.09	1.65	1.7	1.59	1.6	1.6	1.62
s 2C
	No-responder+IgG	Responder+IgG	NO-responder+PD1	Responder+PD1
	48.7	50.2	50.7	52.2
	51.6	52.6	52.9	52.5
	54.7	52.1	57	53.1
	58	55.7	61.6	57.5
	63	56.3	63.3	63
	62	54	55	48
s 2D
	No-responder+IgG	Responder+IgG	NO-responder+PD1	Responder+PD1
	35.4	42.2	41.6	50.1
	36.9	42.4	46.8	46
	40.9	43.6	47.1	61.2
	41.32	45.9	42.7	55.3
	39	41.2	43.7	60.8
	37	44	44.8	59.8
s 2E
	No-responder+IgG	Responder+IgG	NO-responder+PD1	Responder+PD1
	39.5	47.8	35.7	58
	37.2	48.8	44.4	53.2
	39.7	41.6	39.1	51.1
	43.3	42.6	40.7	60.9
	40.4	44	38.3	58.9
	38.8	46.6	42.3	62.8
s 2F
	No-responder+IgG	Responder+IgG	NO-responder+PD1	Responder+PD1
	41.1	32.6	32	31.9
	40	35.2	34.8	28.6
	42.1	41.6	33.5	29.1
	50.7	42.2	39.8	25.4
	52.1	48.5	34.5	31.7
	50.8	51.9	34.7	30.4
s 2F
	IgG-No-responder	IgG-responder	PD1-No-responder	PD1-responder
	13	12	15	15
	14	14	20	5
	15	14	21	9
	16	13	21	6
	16	12	18	7
	18	8	28	12
s 2I
	IgG-No-responder	IgG-responder	PD1-No-responder	PD1-responder
	6	10	6	17
	5	7	4	18
	5	12	5	19
	2	16	7	12
	3	9	11	21
	4	11	4	15
